# Supplementary material for: Polyunsaturated Fatty Acid Balance Modulates Microglial State in a Murine Model of Oxygen-Induced Neovascularization
Source: Nutrients. 2026 Feb 26;18(5):749. doi: 10.3390/nu18050749 (PMC12986573; doi:10.3390/nu18050749)
Supplement: Supplementary file 1 [file nutrients-18-00749-s001.zip]

Archive with 1 entries (1 files):
- nutrients-4113932-supplementary.pdf
